# Supplementary material for: Current Assistive Devices Usage and Recommendations for a Future Artificial Vision Prosthesis among Patients with Severe Visual Impairment Due to Inherited Retinal Diseases
Source: J Clin Med. 2023 Aug 14;12(16):5283. doi: 10.3390/jcm12165283 (PMC10455651; doi:10.3390/jcm12165283)
Supplement: Supplementary file 1 [file jcm-12-05283-s001.zip]

Archive with 1 entries (1 files):
- jcm-2535990-supplementary.pdf
